# Supplementary material for: Determining accurate conformational ensembles of intrinsically disordered proteins at atomic resolution
Source: Nat Commun. 2025 Oct 10;16:9036. doi: 10.1038/s41467-025-64098-3 (PMC12514307; doi:10.1038/s41467-025-64098-3)
Supplement: Supplementary file 4 — Source Data [file 41467_2025_64098_MOESM4_ESM.xlsx]

## Sheet: Fig 1C
residue	sheet_disp	sheet_c22	sheet_c36m
1	0	0	0
2	0.0255204	0.0130104	0.0350602
3	0.0744929	0.0322925	0.136038
4	0.125901	0.0456365	0.159422
5	0.259241	0.0511076	0.156587
6	0.027522	0.0162463	0.0499716
7	0.023352	0.00880705	0.0517063
8	0.0471044	0.0178143	0.0309904
9	0.0435348	0.010842	0.0259532
10	0.115259	0.0800307	0.0703206
11	0.0898719	0.145817	0.0820963
12	0.0787964	0.111422	0.0997431
13	0.0178476	0.0115426	0.0214498
14	0.0186149	0.00597144	0.00780598
15	0.319722	0.113924	0.112987
16	0.0856018	0.162196	0.216099
17	0.16223	0.326761	0.294226
18	0.209301	0.371931	0.391867
19	0.679944	0.351148	0.41802
20	0.183046	0.214371	0.33082
21	0.11696	0.0911062	0.230277
22	0.0411329	0.0552776	0.20062
23	0.0416333	0.0551441	0.217634
24	0.152689	0.00793969	0.221403
25	0.0632172	0.00043368	0.0091737
26	0.0286896	0.0264211	0.019515
27	0.0656192	0.0556779	0.137706
28	0.107119	0.0673539	0.0620809
29	0.121931	0.0418335	0.179104
30	0.138277	0.183947	0.264403
31	0.464872	0.273852	0.395937
32	0.212937	0.304644	0.344231
33	0.195456	0.111856	0.244721
34	0.167434	0.220009	0.306735
35	0.0813985	0.241126	0.205791
36	0.0986456	0.190352	0.164193
37	0.0355284	0.0120096	0.0302232
38	0.0377969	0.00970777	0.0272209
39	0.0420003	0.0512744	0.037362
40	0.00060048	0.00477048	0.0017013

## Sheet: Fig 1D
residue	sheet_disp_rwt	sheet_c22_rwt	sheet_c36_rwt
1	0	0	0
2	0.0275745	0.00805399	0.0284074
3	0.0697694	0.0208559	0.0911734
4	0.0838954	0.0325704	0.106466
5	0.162805	0.0311307	0.100393
6	0.0252856	0.0107614	0.0428206
7	0.0439352	0.00427645	0.0352217
8	0.0943672	0.0203532	0.023658
9	0.0391155	0.0034885	0.0115631
10	0.0768668	0.021986	0.0480429
11	0.101662	0.0422098	0.0458335
12	0.101439	0.0312057	0.0532702
13	0.0276313	0.010616	0.0158926
14	0.0418606	0.006569	0.00908264
15	0.184129	0.0694015	0.0747871
16	0.118051	0.141575	0.175079
17	0.117153	0.270051	0.243021
18	0.16653	0.373803	0.336021
19	0.470455	0.384207	0.316004
20	0.195394	0.323695	0.242815
21	0.109586	0.119676	0.120436
22	0.0609498	0.0820199	0.103244
23	0.0674996	0.0717755	0.144545
24	0.0800108	0.00795062	0.138269
25	0.0200897	0.00036809	0.0112
26	0.0145638	0.0254565	0.02053
27	0.0585268	0.0713356	0.146264
28	0.0800233	0.0903446	0.0578787
29	0.111576	0.0602699	0.0839282
30	0.126762	0.12353	0.159689
31	0.431126	0.274043	0.301425
32	0.185477	0.339853	0.268042
33	0.148738	0.204416	0.202976
34	0.104897	0.316977	0.276845
35	0.0766261	0.303355	0.20269
36	0.107305	0.232829	0.170419
37	0.0390735	0.0147667	0.0316374
38	0.0420928	0.00942212	0.0259103
39	0.0459424	0.0487915	0.0372512
40	0.000159439	0.00434929	0.00232191

## Sheet: Fig 1E
	Cα	Cβ	Hα	H	N	3JHNHα	RDC	RMSEN
Unbiased a99SB-disp	0.47	0.4	0.09	0.3	1.54	0.64	0.5	1
Reweighted a99SB-disp	0.35	0.27	0.07	0.26	1.17	0.46	0.3	0.73
Reweighted C22* / TIP3P	0.27	0.3	0.06	0.24	0.57	0.47	0.24	0.63
Reweighted C36m / TIP3P	0.32	0.26	0.06	0.22	0.66	0.23	0.39	0.61

## Sheet: Fig 2A
Q	I(exp)	I(disp)	I(c22)	I(c36m)	I(disp_rwt)	I(c22_rwt)	I(c36m_rwt)	Exp-errors
0.0321	8.0493	7.19376	5.78012	6.6345	7.01503	6.24251	6.5808	0.3317
0.0374	7.1876	6.77419	5.61469	6.32401	6.62547	6.00337	6.27554	0.276
0.0427	6.481	6.35365	5.44535	6.01168	6.23555	5.76109	5.9681	0.2545
0.048	5.5895	5.93143	5.2688	5.69597	5.84484	5.51292	5.65668	0.2482
0.0533	5.1621	5.50718	5.08174	5.37481	5.45253	5.25576	5.33933	0.2391
0.0586	5.2801	5.08602	4.88175	5.04886	5.06231	4.9886	5.01735	0.2273
0.0639	4.3232	4.6778	4.6702	4.72365	4.68247	4.71511	4.69657	0.2172
0.0693	3.8733	4.29115	4.45061	4.40524	4.3204	4.44043	4.38325	0.2288
0.0746	3.7942	3.93091	4.22658	4.09807	3.98037	4.16894	4.08176	0.2317
0.0799	3.7967	3.59897	4.00132	3.80477	3.66433	3.90387	3.79466	0.2359
0.0852	3.0478	3.295	3.77677	3.52609	3.37211	3.64679	3.52271	0.237
0.0905	2.9703	3.01921	3.55519	3.26333	3.10398	3.39968	3.26714	0.2427
0.0958	2.6022	2.76949	3.33741	3.01601	2.85816	3.16287	3.02733	0.2363
0.1011	2.4103	2.54398	3.12447	2.78397	2.63312	2.93691	2.80292	0.2896
0.1064	2.1846	2.3406	2.91737	2.56699	2.42723	2.72227	2.59343	0.2653
0.1117	2.0478	2.15715	2.71695	2.36475	2.23878	2.51923	2.39824	0.249
0.1171	1.9151	1.99148	2.52399	2.17679	2.0662	2.32794	2.21664	0.251
0.1226	1.5381	1.83416	2.33004	1.99404	1.90024	2.13961	2.03962	0.2445
0.128	2.0831	1.69859	2.15451	1.83371	1.75572	1.97246	1.88363	0.2445
0.1333	1.701	1.57511	1.98801	1.68582	1.62306	1.81671	1.73895	0.2421
0.1386	1.5048	1.46217	1.83062	1.54951	1.50107	1.67187	1.60468	0.2426
0.1439	1.6385	1.35866	1.68245	1.42406	1.38892	1.53751	1.48017	0.2404
0.1492	1.6415	1.26351	1.54353	1.30875	1.28575	1.41317	1.36477	0.242
0.1545	1.4356	1.17578	1.41369	1.2028	1.19078	1.29827	1.25778	0.2415
0.1598	1.0921	1.09479	1.29267	1.10552	1.10334	1.19221	1.15864	0.2389
0.1651	0.5232	1.01976	1.18	1.01607	1.02267	1.09426	1.06665	0.242
0.1704	1.1386	0.950344	1.07582	0.934141	0.948435	1.00421	0.981628	0.2403
0.1758	0.7191	0.885915	0.979599	0.859005	0.879965	0.92136	0.902988	0.2402
0.1811	0.7123	0.826092	0.890941	0.790151	0.816788	0.845207	0.830332	0.2382
0.1864	1.6061	0.770497	0.80942	0.727075	0.758442	0.775232	0.763269	0.2399
0.1917	1.0569	0.718711	0.734619	0.669262	0.704442	0.710937	0.701392	0.2369
0.197	1.192	0.670423	0.666142	0.616279	0.654393	0.651887	0.644361	0.2381
0.2023	0.9535	0.625413	0.603607	0.567765	0.608002	0.597707	0.591887	0.2352
0.2076	1.3253	0.583429	0.546612	0.523342	0.56497	0.548021	0.543649	0.2362
0.2129	0.9509	0.544207	0.494742	0.482625	0.524998	0.502455	0.499317	0.234
0.2182	1.2256	0.507549	0.447598	0.445271	0.48785	0.460663	0.458593	0.2344
0.2235	1.0421	0.473234	0.404734	0.410936	0.453272	0.422288	0.421147	0.2336
0.2289	0.8922	0.441238	0.365958	0.379481	0.421209	0.3872	0.386862	0.2339
0.2342	1.1578	0.411329	0.330837	0.350575	0.3914	0.355046	0.355407	0.2811
0.2395	0.7772	0.38335	0.29904	0.323962	0.363658	0.325555	0.326533	0.238
0.2448	0.9294	0.357184	0.27032	0.299455	0.337839	0.298532	0.30005	0.232
0.2501	0.8905	0.332728	0.244507	0.276922	0.313835	0.273848	0.275818	0.2302
0.2554	0.5501	0.309912	0.221437	0.256253	0.29157	0.251391	0.253725	0.2289
0.2607	-0.025	0.288712	0.200927	0.23736	0.271005	0.231053	0.23368	0.228
0.266	0.4923	0.269097	0.182659	0.220116	0.252086	0.212646	0.21554	0.2297
0.2713	0.8008	0.250892	0.166134	0.204252	0.234613	0.195799	0.198987	0.2292
0.2767	0.6718	0.233725	0.150827	0.189386	0.218206	0.180058	0.183569	0.2275
0.282	0.6598	0.217153	0.136198	0.175083	0.202404	0.164941	0.168788	0.2282

## Sheet: Fig 2B
residue	helix_disp	helix_c22	helix_c36m	helix_disp_rwt	helix_c22_rwt	helix_c36m_rwt
1	0	0	0	0	0	0
2	0	0	0	0	0	0
3	0	0	0	0	0	0
4	0	0.00103416	0	0	0.000390651	0
5	0	0.00103416	0	0	0.000390651	0
6	0	0.00103416	0	0	0.000390651	0
7	0.00493728	0.00510408	0.00166795	0.00451165	0.00229337	0.00572818
8	0.0165799	0.005838	0.00206825	0.0198213	0.0042328	0.00587254
9	0.0201495	0.00787297	0.00226841	0.0223951	0.00681104	0.0062067
10	0.0222511	0.00590472	0.00954065	0.0219307	0.0065455	0.0119366
11	0.031692	0.00427008	0.0160123	0.0359486	0.00597958	0.0211874
12	0.0830665	0.297772	0.0974414	0.115919	0.219319	0.103741
13	0.143448	0.528856	0.110051	0.154832	0.337443	0.117069
14	0.14228	0.540466	0.106315	0.149385	0.344185	0.112894
15	0.113124	0.506672	0.093872	0.105917	0.298444	0.0987291
16	0.0274553	0.323492	0.0585449	0.0201643	0.166911	0.0616819
17	0	0	0	0	0	0
18	0	0	0	0	0	0
19	0	0	0	0	0	0
20	0.128236	0.0179811	0.000800614	0.0726339	0.0241646	0.000674251
21	0.139378	0.0351948	0.00370284	0.0809969	0.0425577	0.00841494
22	0.165266	0.0819322	0.00690529	0.112114	0.0979433	0.0103793
23	0.101581	0.0826995	0.0115422	0.095035	0.0966836	0.0173737
24	0.0443021	0.0772618	0.0129766	0.0612538	0.0979534	0.0144934
25	0.0530758	0.0450027	0.0127431	0.0654708	0.0620395	0.0142815
26	0.0573125	0.0365959	0.0572772	0.0523088	0.0521489	0.0413391
27	0.199293	0.05838	0.0658171	0.213815	0.072501	0.0548835
28	0.208667	0.137777	0.0666511	0.327882	0.220417	0.0694653
29	0.206432	0.278556	0.0747573	0.331505	0.353277	0.245962
30	0.166967	0.296604	0.0739233	0.310528	0.385582	0.264863
31	0.152322	0.392347	0.155719	0.295719	0.449526	0.338363
32	0.182179	0.483187	0.198886	0.287306	0.49537	0.363489
33	0.238958	0.503203	0.218434	0.327917	0.457006	0.381222
34	0.260442	0.482686	0.218868	0.332363	0.4089	0.382339
35	0.377402	0.546837	0.217467	0.411256	0.425661	0.382581
36	0.466206	0.536296	0.202789	0.421386	0.371398	0.361162
37	0.479217	0.513944	0.203389	0.399839	0.334409	0.357704
38	0.40419	0.486389	0.199286	0.328098	0.312544	0.357825
39	0.305945	0.276054	0.136405	0.23088	0.178189	0.248106
40	0.169035	0.12043	0.0639157	0.145051	0.0952622	0.107066
41	0.122698	0.139812	0.0413317	0.0867108	0.113845	0.0740662
42	0.147084	0.172571	0.0237182	0.106574	0.152295	0.0316919
43	0.186849	0.179911	0.0224172	0.130602	0.160725	0.025904
44	0.230951	0.22041	0.0249191	0.190297	0.208495	0.0310017
45	0.211836	0.163197	0.0106415	0.183468	0.17904	0.0178106
46	0.118628	0.0714572	0.00944057	0.116514	0.0805207	0.0128747
47	0.10832	0.0534428	0.0320913	0.12797	0.0735573	0.0246991
48	0.105685	0.0599146	0.0297228	0.124383	0.0720056	0.0220517
49	0.115592	0.109488	0.0590453	0.141731	0.108462	0.0980771
50	0.0917734	0.422605	0.037362	0.111708	0.255136	0.0828333
51	0.09998	0.513544	0.0502385	0.12426	0.326136	0.115916
52	0.0985789	0.512143	0.0472362	0.13187	0.330972	0.120847
53	0.152355	0.414832	0.0277546	0.209322	0.286399	0.0930453
54	0.130971	0.249133	0.0246856	0.186252	0.176541	0.0856383
55	0.085802	0.027055	0.00116756	0.122349	0.0406835	0.00824033
56	0.00026688	0.00063384	0.000366948	0.00011711	0.00186883	0.000581315
57	0.00026688	0.00063384	0.000366948	0.00011711	0.00186883	0.000581315
58	0.157659	0.122431	0.0131768	0.12653	0.0802502	0.0202175
59	0.19976	0.150053	0.0267538	0.144641	0.0997725	0.0358937
60	0.215706	0.179944	0.0361277	0.158893	0.120697	0.0466968
61	0.2078	0.186483	0.0340261	0.153122	0.130002	0.0438004
62	0.1254	0.161262	0.0283551	0.0992366	0.107052	0.0304379
63	0.0835335	0.126568	0.0134436	0.0759376	0.0937296	0.0104773
64	0.0708567	0.0905057	0.0109751	0.067966	0.0790019	0.00845833
65	0.0539432	0.0582132	0.0084398	0.0526381	0.0524437	0.00652338
66	0.00803977	0.0172805	0.00173466	0.0139032	0.0178739	0.00118992
67	6.672e-05	0	0.000100077	8.57366e-06	0	4.05145e-05
68	6.672e-05	0	0.000100077	8.57366e-06	0	4.05145e-05
69	6.672e-05	0	0.000100077	8.57366e-06	0	4.05145e-05
70	0	0	0	0	0	0
71	0	0	0	0	0	0

## Sheet: Fig 2C
	Cα	Cβ	H	N	C	PRE-3	PRE-21	PRE-41	PRE-61	SAXS	RDC	RMSEN
Unbiased a99SB-disp	0.47	0.28	0.18	0.84	0.41	0.19	0.2	0.26	0.22	0.4	0.82	1
Reweighted a99SB-disp	0.34	0.23	0.16	0.62	0.33	0.16	0.19	0.2	0.19	0.43	0.65	0.84
Reweighted C22* / TIP3P	0.34	0.24	0.13	0.77	0.34	0.13	0.18	0.13	0.17	0.55	0.8	0.84
Reweighted C36m / TIP3P	0.38	0.2	0.18	0.78	0.37	0.13	0.17	0.15	0.16	0.49	0.72	0.85

## Sheet: Fig 3A
Q	I(exp)	I(disp)	I(c22)	I(c36m)	I(disp_rwt)	I(c22_rwt)	I(c36m_rwt)	Exp-errors
0.0001	9.2967	9.01506	7.50726	7.55001	9.2857	7.67827	7.70758	0.114
0.0028	9.2848	8.96776	7.48669	7.52897	9.23508	7.65523	7.68427	0.114029
0.0055	9.2502	8.91657	7.46495	7.50673	9.1804	7.63083	7.65961	0.114114
0.0083	9.1931	8.85557	7.44021	7.48142	9.11547	7.60292	7.63148	0.114256
0.011	9.114	8.78549	7.41334	7.45391	9.04114	7.5724	7.60082	0.114453
0.0138	9.0134	8.69733	7.3814	7.42118	8.94792	7.53584	7.56421	0.114708
0.0165	8.892	8.59422	7.34576	7.38463	8.83882	7.49476	7.52319	0.115019
0.0192	8.7508	8.47123	7.30448	7.34227	8.70799	7.44689	7.47551	0.115388
0.022	8.5907	8.32233	7.25478	7.29125	8.5484	7.389	7.41791	0.115815
0.0247	8.4128	8.15948	7.19937	7.23432	8.37277	7.32441	7.35361	0.116301
0.0275	8.2184	7.97314	7.13336	7.16651	8.17094	7.24782	7.27719	0.116846
0.0302	8.0088	7.77926	7.06147	7.09267	7.96031	7.16493	7.19428	0.117451
0.0329	7.7854	7.57413	6.98203	7.0111	7.73688	7.07385	7.10301	0.118118
0.0357	7.5496	7.35217	6.89224	6.91896	7.49459	6.97151	7.00026	0.118846
0.0384	7.3031	7.13155	6.79909	6.82342	7.25332	6.86594	6.8941	0.119638
0.0412	7.0472	6.89799	6.69627	6.71802	6.99745	6.75007	6.7774	0.120495
0.0439	6.7837	6.66996	6.59171	6.61089	6.74722	6.63288	6.65923	0.121416
0.0464	6.4897	6.45768	6.49061	6.50736	6.51389	6.52014	6.54542	0.122497
0.0477	6.4978	6.34722	6.43656	6.45203	6.39232	6.46008	6.48474	0.122467
0.0499	6.1419	6.16064	6.34298	6.35627	6.18673	6.3564	6.37995	0.123854
0.0527	5.9749	5.92465	6.22047	6.23095	5.92626	6.2212	6.24319	0.124539
0.0554	5.6611	5.69967	6.09908	6.10684	5.67755	6.08783	6.1082	0.12589
0.0581	5.3705	5.47809	5.97478	5.97981	5.43231	5.95188	5.97049	0.127224
0.0609	5.2459	5.25268	5.84309	5.84531	5.18267	5.80851	5.82516	0.127822
0.0636	5.0206	5.04031	5.7137	5.71321	4.94743	5.66831	5.68295	0.128949
0.0664	4.8085	4.82588	5.5773	5.57404	4.71001	5.52126	5.53367	0.130067
0.0691	4.4795	4.62516	5.44391	5.43802	4.48805	5.37818	5.38832	0.131924
0.0719	4.3754	4.42376	5.30394	5.29537	4.26578	5.22882	5.2365	0.132546
0.0746	4.0576	4.23642	5.16764	5.15655	4.05961	5.08417	5.08936	0.13456
0.0773	3.8412	4.05595	5.03031	5.01677	3.86167	4.9392	4.94183	0.136043
0.0801	3.6805	3.87619	4.88708	4.8711	3.66532	4.78884	4.78877	0.137211
0.0828	3.5379	3.71006	4.74848	4.73024	3.48475	4.64417	4.64144	0.1383
0.0856	3.2754	3.54534	4.60454	4.58408	3.30675	4.49479	4.48928	0.140449
0.0883	3.1314	3.39375	4.46584	4.44335	3.14399	4.35166	4.34348	0.141717
0.091	2.9788	3.24913	4.3275	4.30312	2.9898	4.20969	4.19885	0.14314
0.0938	2.8254	3.10626	4.1847	4.1585	2.83864	4.06393	4.05038	0.144662
0.0965	2.6868	2.97511	4.04793	4.02012	2.70102	3.92505	3.90896	0.146125
0.0993	2.5855	2.84575	3.90733	3.87801	2.56645	3.78303	3.7644	0.147252
0.102	2.5002	2.72722	3.77323	3.74261	2.44427	3.64824	3.62729	0.148244
0.1047	2.3441	2.61458	3.64083	3.60907	2.32928	3.51581	3.49269	0.150167
0.1075	2.2289	2.50372	3.5055	3.47275	2.21728	3.38112	3.35592	0.151688
0.1102	2.0857	2.40222	3.37705	3.34351	2.11586	3.25388	3.22684	0.153716
0.113	1.9829	2.30225	3.2461	3.2119	2.01712	3.12476	3.096	0.155278
0.1157	1.9652	2.21067	3.12213	3.08746	1.92775	3.00306	2.97281	0.155557
0.1184	1.8693	2.12354	3.00053	2.96556	1.84375	2.88419	2.85263	0.157121
0.1212	1.7738	2.03758	2.87708	2.84195	1.76195	2.76399	2.73128	0.158778
0.1242	1.698	1.95013	2.74794	2.71284	1.67987	2.63876	2.60505	0.160171
0.1269	1.6768	1.87524	2.63462	2.5997	1.61055	2.52929	2.49488	0.160574
0.1297	1.571	1.80119	2.52014	2.48556	1.54295	2.41908	2.38416	0.16268
0.1324	1.4994	1.7331	2.41273	2.37864	1.48165	2.31602	2.28081	0.164205
0.1352	1.4174	1.66572	2.30449	2.27103	1.42183	2.21248	2.17716	0.166063
0.1379	1.3367	1.60366	2.20315	2.17044	1.36751	2.11582	2.08058	0.168021
0.1406	1.3252	1.54427	2.10481	2.07297	1.31623	2.02227	1.98727	0.168312
0.1434	1.2308	1.48529	2.00601	1.97519	1.26601	1.92852	1.89393	0.170818
0.1461	1.2227	1.43075	1.91384	1.88411	1.22019	1.84124	1.8072	0.171044
0.1489	1.1536	1.37647	1.82148	1.79297	1.17517	1.75396	1.72061	0.173045
0.1516	1.0896	1.32621	1.73553	1.7083	1.134	1.67288	1.64034	0.175032
0.1543	1.0623	1.27792	1.65267	1.62678	1.09492	1.59482	1.56319	0.175922
0.1571	1.035	1.22984	1.56999	1.54558	1.05645	1.51703	1.48646	0.176841
0.1598	1.0109	1.18529	1.49335	1.47043	1.0212	1.44499	1.41553	0.177676
0.1626	0.9509	1.14087	1.41698	1.39567	0.986411	1.37329	1.34506	0.179864
0.1653	0.938	1.09965	1.34629	1.32657	0.954421	1.30696	1.27998	0.180356
0.168	0.9017	1.05991	1.27843	1.26033	0.923826	1.24332	1.21763	0.181785
0.1708	0.8692	1.02017	1.21097	1.19459	0.893439	1.18008	1.15576	0.183125
0.1735	0.8463	0.98321	1.14866	1.13395	0.865347	1.12168	1.09871	0.184105
0.1763	0.8027	0.94624	1.08683	1.07386	0.837391	1.06372	1.04216	0.186063
0.179	0.7797	0.911849	1.02981	1.01853	0.811495	1.01026	0.990067	0.187148
0.1817	0.7482	0.878635	0.975293	0.965692	0.786563	0.959126	0.940284	0.188698
0.1845	0.7833	0.845376	0.921351	0.913473	0.761641	0.908493	0.891034	0.186976
0.1872	0.6622	0.814396	0.871793	0.865554	0.738427	0.861934	0.845779	0.193363
0.19	0.7177	0.78335	0.822908	0.81833	0.715123	0.81595	0.80111	0.190275
0.1927	0.6751	0.754419	0.778148	0.775126	0.693334	0.773785	0.760166	0.192618
0.1954	0.654	0.726459	0.735684	0.734167	0.67218	0.73372	0.721272	0.193845
0.1982	0.6378	0.698473	0.694035	0.694013	0.650881	0.69435	0.683057	0.19482
0.2009	0.5904	0.672446	0.656135	0.657484	0.63093	0.658451	0.648208	0.197852
0.2037	0.5791	0.646435	0.619132	0.621826	0.610824	0.623321	0.614097	0.198619
0.2064	0.5604	0.62229	0.585625	0.589534	0.591975	0.59143	0.583117	0.199927
0.2091	0.5857	0.599053	0.554143	0.559189	0.573641	0.56139	0.55392	0.198169

## Sheet: Fig 3B
residue	helix_disp	helix_c22	helix_c36m	helix_disp_rwt	helix_c22_rwt	helix_c36m_rwt
1	0	0	0	0	0	0
2	0.00026688	0.00010008	0.00243528	0.000151141	0.000320637	0.00591304
3	0.00040032	0.000800641	0.00510408	0.000239481	0.00105665	0.00787058
4	0.000800641	0.00417	0.00530424	0.000316472	0.00428952	0.00793929
5	0.00947425	0.0449359	0.00520416	0.0094741	0.0243087	0.0140046
6	0.0354283	0.207099	0.00423672	0.0463999	0.0804507	0.0254945
7	0.259007	0.360255	0.0222511	0.186965	0.30247	0.0461881
8	0.36289	0.450927	0.242728	0.300991	0.378277	0.248477
9	0.361389	0.424239	0.243195	0.307399	0.376093	0.236836
10	0.34144	0.281492	0.231018	0.273979	0.320923	0.224254
11	0.281992	0.158427	0.202128	0.201428	0.261636	0.197204
12	0.211469	0.0876701	0.193755	0.138133	0.183504	0.182928
13	0.165532	0.0671537	0.142581	0.103152	0.153955	0.127807
14	0	0	0	0	0	0
15	0.00730584	0.157693	0.00503736	0.00602076	0.107062	0.00309546
16	0.0510408	0.161829	0.00663864	0.0190507	0.119377	0.00357046
17	0.065886	0.16193	0.00680544	0.0258023	0.123095	0.00366103
18	0.0722912	0.0750267	0.00573792	0.0314848	0.0761129	0.00297633
19	0.0640846	0.00060048	0.037063	0.0541151	0.0122676	0.0230977
20	0.0369963	0	0.03753	0.0474236	0	0.0232239
21	0.0669869	0	0.0382306	0.0769154	0	0.02376
22	0.108053	0.0516747	0.114825	0.102462	0.313333	0.109985
23	0.935148	0.0552442	0.34541	0.888176	0.326675	0.483205
24	0.968541	0.0586803	0.351481	0.94468	0.338477	0.488648
25	0.984187	0.112123	0.366126	0.9645	0.480835	0.530617
26	0.986322	0.125467	0.480685	0.971551	0.519368	0.666126
27	0.984054	0.128369	0.537797	0.974377	0.526943	0.718759
28	0.973012	0.131539	0.535662	0.961878	0.540505	0.712927
29	0.977048	0.573058	0.990259	0.958652	0.762714	0.988663
30	0.956065	0.587403	0.999666	0.922509	0.786153	0.999389
31	0.946657	0.586369	0.999967	0.94122	0.785701	0.999984
32	0.926074	0.541633	1	0.932354	0.757848	1
33	0.744896	0.110255	0.996764	0.792845	0.495678	0.988814
34	0.559147	0.0746264	0.969309	0.645196	0.364109	0.869094
35	0.34541	0.0392314	0.934948	0.441979	0.199033	0.69995
36	0.202262	0.048739	0.894382	0.341698	0.0726712	0.553966
37	0.144315	0.0575794	0.890079	0.279852	0.0822764	0.543825
38	0.151088	0.0776288	0.857486	0.230933	0.125379	0.526094
39	0.154524	0.0706232	0.640479	0.200552	0.122077	0.385256
40	0.126868	0.0486056	0.496664	0.137216	0.0834408	0.284376
41	0.0740259	0.0352949	0.220977	0.0764253	0.0620815	0.112009
42	0.012977	0.0173472	0.120163	0.0201833	0.0280914	0.0552864
43	0	0	0	0	0	0
44	0	0	0	0	0	0
45	0	0	0	0	0	0
46	0	0	0	0	0	0
47	0.00010008	0	0	0.00010031	0	0
48	0.00320256	0	0	0.00304323	0	0
49	0.0760608	0.00010008	0	0.0578335	0.000185376	0
50	0.313618	0.0248532	0.290165	0.407665	0.207243	0.388053
51	0.640012	0.0284895	0.479217	0.612514	0.225546	0.474388
52	0.705598	0.722144	0.643014	0.727528	0.8115	0.585099
53	0.734988	0.784728	0.959367	0.7695	0.85985	0.834288
54	0.780291	0.819155	0.974146	0.78125	0.888326	0.864147
55	0.631805	0.840639	0.976148	0.672709	0.888638	0.865806
56	0.588004	0.766647	0.973679	0.619411	0.803162	0.860933
57	0.527322	0.797805	0.974246	0.56042	0.861022	0.861576
58	0.538731	0.813184	0.994696	0.538564	0.902569	0.997241
59	0.557613	0.751635	0.981085	0.592934	0.855594	0.990788
60	0.537297	0.731318	0.901755	0.574066	0.817809	0.946762
61	0.498766	0.652555	0.813451	0.546789	0.673284	0.885582
62	0.366093	0.511476	0.689919	0.471916	0.581161	0.812625
63	0.293201	0.368461	0.343842	0.394348	0.464241	0.608397
64	0.167234	0.286696	0.089605	0.318857	0.407976	0.420639
65	0.0659528	0.18715	0.0704897	0.199454	0.282198	0.377651
66	0.0363958	0.153523	0.0627168	0.152438	0.23717	0.359294
67	0.0286896	0.116627	0.0544102	0.0880891	0.178958	0.317094
68	0.0575127	0.0739592	0.0413664	0.0661042	0.116866	0.207789
69	0.0468708	0.0310248	0.0163131	0.046214	0.0383385	0.056118
70	0.0409327	0.0171804	0.0101414	0.0363261	0.0187978	0.0205849
71	0	0	0	0	0	0

## Sheet: Fig 3C
	Cα	Cβ	Hα	H	N	C	RDC	SAXS	RMSEN
Unbiased a99SB-disp	0.66	0.42	0.11	0.17	0.98	0.64	0.74	0.21	1
Reweighted a99SB-disp	0.58	0.39	0.1	0.15	0.84	0.56	0.66	0.04	0.8
Reweighted C22* / TIP3P	0.54	0.44	0.12	0.19	1.14	0.54	0.66	0.87	1.39
Reweighted C36m / TIP3P	0.48	0.4	0.11	0.09	0.67	0.38	0.44	0.84	1.14

## Sheet: SI Fig 4
residue	helix_disp	helix_c22	helix_c36m	helix_disp_rwt	helix_c22_rwt	helix_c36_rwt
1	0	0	0	0	0	0
2	0.00470376	0.0108754	0.017847	0.00861455	0.0148468	0.0160656
3	0.0118428	0.0135442	0.0196484	0.0199884	0.0197337	0.0174384
4	0.0177475	0.0192154	0.0199486	0.0264174	0.0235001	0.0178201
5	0.0168468	0.0182813	0.00416986	0.0215905	0.0196745	0.00631658
6	0.0395983	0.0438684	0.00370284	0.0347746	0.0403208	0.00730772
7	0.0740926	0.0826328	0.0136438	0.0600789	0.0746222	0.0166673
8	0.0786963	0.0933747	0.0133436	0.0673754	0.0861858	0.0159699
9	0.064218	0.0767614	0.0177803	0.0525635	0.066947	0.0184784
10	0.0424006	0.0570123	0.0163125	0.0339888	0.0473316	0.0148477
11	0.0927409	0.052909	0.0224505	0.094895	0.0467675	0.0197896
12	0.12937	0.0774286	0.0568436	0.114827	0.0615451	0.0388664
13	0.142714	0.0744929	0.0591787	0.122103	0.0563147	0.0374765
14	0.120997	0.0856352	0.0541749	0.0816544	0.0659292	0.0303127
15	0.0621497	0.0582466	0.028255	0.041467	0.0462901	0.0139093
16	0.0481052	0.0456031	0.0078727	0.0310722	0.0410712	0.0067077
17	0.0123432	0.0677876	0.0060046	0.012501	0.0669819	0.00586784
18	0.00777288	0.0693555	0.00777263	0.0129602	0.0607678	0.006379
19	0.00637176	0.0687884	0.00733896	0.015978	0.0605261	0.00563726
20	0.00410328	0.0448692	0.0061714	0.012508	0.0368446	0.00472427
21	0.00273552	0.0674873	0.0067385	0.0059343	0.0559301	0.00698201
22	0.0446357	0.177108	0.0126097	0.0412883	0.0895292	0.0108365
23	0.0639178	0.205264	0.0129099	0.0581568	0.105186	0.0110077
24	0.0931078	0.296771	0.0192814	0.0850293	0.147032	0.0157729
25	0.106118	0.273886	0.0234513	0.10635	0.123633	0.0174162
26	0.0927742	0.16213	0.0319912	0.0978016	0.090879	0.0275695
27	0.0737256	0.103683	0.025186	0.0807578	0.0564294	0.0204683
28	0.0446691	0.123866	0.0177803	0.0447415	0.0708849	0.0188972
29	0.0260875	0.138944	0.0142776	0.0221046	0.0794903	0.0219968
30	0.0111089	0.148619	0.0225506	0.00988525	0.0841873	0.0329723
31	0.00974113	0.168335	0.026954	0.0105514	0.0809503	0.0370094
32	0.0164799	0.2078	0.0302232	0.0204448	0.106459	0.0397857
33	0.0310582	0.204163	0.0333923	0.0394141	0.111784	0.0414867
34	0.0378636	0.178676	0.0339927	0.0438355	0.104118	0.0460122
35	0.0389645	0.127268	0.0276545	0.0400869	0.0799119	0.0391288
36	0.0352282	0.158594	0.0230844	0.0301385	0.114217	0.0341784
37	0.0209835	0.118028	0.0084398	0.0154409	0.0947066	0.0159022
38	0.0107419	0.0932413	0.00160123	0.00877066	0.0766326	0.00223683
39	0.00146784	0.00827329	0.000333589	0.00151204	0.00787072	0.000866049
40	0	0	0	0	0	0

[truncated: 10 more sheets: SI Fig 8, SI Fig 12A, SI fig 12B, SI Fig 12C, SI Fig 13, SI Fig 17, SI Fig 21A, SI fig 21B, SI Fig 21C, SI Fig 22]
